# Supplementary material for: Comprehensive molecular characterization of treatment-free remission and molecular relapse in chronic myeloid leukemia patients: the EURO-SKI Biomarker Study
Source: Leukemia. 2026 Jun 18;40(8):1698–707. doi: 10.1038/s41375-026-03001-5 (PMC13421316; doi:10.1038/s41375-026-03001-5)
Supplement: Supplementary file 2 — Table S1 [file 41375_2026_3001_MOESM2_ESM.xlsx]

## Sheet: Data Training cohort
ID	A2M_AS1	ABCB1	ABCG2	ADAM17	ADAT3	ADCY9	ADGRE3_EMR3	ALAS2	ALOX5	ALPL	ANXA3	APC	ARG1	ASXL1	ATF4	ATM	ATP6V1A	BAG1	BCAT1	BCL2	BCL6	BCL10	BCL2L1	BCL2L2	BCL2L11	BUB1	C19ORF59	CALR	CASP10	CBL	CBLB	CCDC62	CCL5	CCND2	CCNG2	CCR3	CD4	CD28	CD34	CD69	CD86	CD180	CD274	CD3G	CD8B	CHI3L1	CIITA	CLEC4D	CRKL
A1	7.34881	5.97088	5.61491	9.36807	6.02495	5.76182	8.28891	6.64884	9.7653	10.3302	8.75222	6.81866	6.36286	8.62693	11.1752	8.91289	8.75997	5.93493	5.58685	7.30243	10.6702	9.18849	7.28502	6.2732	8.41736	5.52041	8.23345	10.1947	7.59688	7.97439	8.14255	3.92483	11.2871	7.95108	9.0709	5.84081	8.49754	7.69693	3.99057	9.81297	7.08594	5.92171	6.58177	8.19765	8.49584	8.08676	6.12502	7.44836	7.83042
A2	8.4341	5.89593	4.82471	8.63527	5.29109	5.32272	9.68643	6.19874	10.7539	10.167	8.97775	7.43539	5.23457	8.82007	10.533	8.93509	9.46929	6.64366	4.69506	8.48485	11.2441	8.72598	7.65786	6.33311	8.03539	4.84498	7.86573	9.74155	8.12843	8.58714	8.34863	4.40606	10.6869	8.29649	9.65531	7.75469	8.87238	8.20153	4.45092	8.35761	7.15867	6.52395	5.72515	8.43437	8.09602	9.20244	7.28654	7.25595	7.82072
A3	8.63542	5.51659	5.81038	8.79307	5.89325	6.04537	8.66068	5.98738	9.74053	8.16523	7.02583	7.1559	4.90956	8.43187	10.7354	9.05739	8.61472	6.55459	4.74784	8.4327	9.98197	8.65434	7.14196	6.48114	7.72179	5.00044	7.4835	9.78918	7.93048	8.05052	8.11048	4.41008	10.5675	7.97874	9.03979	5.58892	9.0523	8.31802	4.28016	9.63024	7.06028	5.78281	4.91627	8.56286	8.22185	8.66706	7.14223	5.60138	7.33432
A4	8.31401	5.52915	4.89162	8.65391	4.98717	5.27439	9.4177	6.28017	10.5235	9.63425	8.18111	7.41152	5.91609	8.80976	10.6924	8.65136	9.22829	6.21603	4.73715	8.35964	10.5146	8.9053	7.78454	6.56799	8.29391	4.70732	7.76746	9.72407	8.30637	8.53662	7.61242	4.28734	10.1678	7.87584	9.34047	6.73936	9.23331	7.67373	3.86967	9.33859	7.35172	6.01138	5.24196	8.32532	7.46645	8.91924	7.76922	6.19727	7.57135
A5	7.94538	5.87344	6.13123	9.07643	6.55785	5.65118	10.1817	7.75575	10.9392	11.0016	9.58248	7.88037	6.95276	8.69376	10.8418	8.65958	9.31729	6.96387	5.85763	8.6603	11.7261	9.26192	7.57628	5.66031	8.44024	5.24039	8.31523	9.59249	7.69614	8.61628	7.70075	4.81297	10.0795	7.69828	10.123	6.67774	8.66884	7.74573	3.27298	9.94133	7.11083	6.25484	6.1602	8.20617	6.91864	9.4876	7.1776	7.06574	8.22156
A6	7.68704	5.99146	6.04278	8.84243	5.3449	6.00711	9.23661	6.98207	10.7548	10.1208	8.47053	6.9917	5.70342	8.80009	10.7219	8.76727	8.685	6.9029	4.11062	8.52273	10.6977	8.74006	7.5744	5.68634	7.98482	5.52041	7.21294	9.78092	7.91721	8.45223	7.96361	4.89283	10.4024	8.19826	9.37095	7.06185	9.30502	7.92846	4.66215	9.40211	7.38048	6.50799	6.12865	8.5375	7.6705	9.6462	7.30068	6.74152	7.71662
A7	8.19438	6.25892	4.55262	9.1281	5.92462	5.71276	8.57199	8.33967	10.2738	10.3956	9.68624	7.46467	7.42994	8.52038	11.0039	9.31738	8.61002	6.8911	4.16472	8.99474	11.0829	9.24063	7.77938	6.30987	8.18785	5.14098	8.21928	9.8223	8.32059	8.59055	8.18465	3.87683	10.9553	8.43309	9.28912	6.17194	8.99795	8.33641	3.95727	10.3739	7.09821	6.36499	5.19652	8.45254	7.62588	8.2575	7.73842	6.75538	7.60283
A8	8.01151	4.76311	5.97017	8.93223	6.79932	5.5968	9.39575	5.67149	10.4991	10.4491	8.48063	7.60905	7.20403	9.42159	11.0471	8.8619	8.9215	7.00599	5.29308	8.33529	11.2625	9.21331	7.13265	5.7718	8.25205	5.29357	7.49365	9.46359	7.66198	8.25576	7.76567	3.9717	9.90716	7.94934	9.5255	6.36653	8.72647	8.15402	3.92629	10.7094	7.3656	5.93824	6.77917	8.1753	7.47825	9.12099	7.21321	7.34042	7.91993
A9	6.75425	5.27799	6.06338	9.14096	6.36191	4.69966	5.58875	6.63459	8.99424	6.4093	6.04169	5.86618	5.54811	9.33162	11.4341	8.0348	6.85069	6.19346	4.35227	7.28816	9.44937	8.88249	7.63554	6.51009	8.2381	5.13235	6.10428	10.4404	7.57606	7.0783	7.07605	4.5679	10.246	6.72927	7.94117	4.14023	8.58166	7.4863	4.40756	10.5247	6.38027	5.13366	6.81825	7.0126	7.19498	6.44784	6.51525	5.16358	7.36221
A10	9.22032	6.38236	6.11655	9.52805	6.41515	6.3587	9.77816	7.67321	11.3183	10.8406	9.19699	7.75306	6.27893	8.68021	11.0744	9.20412	9.46474	6.25365	5.84964	8.08527	11.7706	9.31363	7.87584	6.57885	8.03779	5.44926	8.72954	10.2361	7.9528	9.33246	8.4899	4.91683	11.6833	7.90164	9.76648	5.80977	8.89559	7.82923	3.52436	9.24409	7.47867	6.37929	7.26792	8.97648	8.73006	8.92909	7.36321	7.71169	8.21733
A11	8.36349	5.47711	5.02475	8.75101	4.85437	5.73729	8.60891	6.1922	10.2601	7.45114	7.96646	7.25702	7.52585	7.74783	10.1376	7.78031	8.77497	5.85229	4.70575	6.78438	9.69361	8.2812	7.2609	5.46627	7.65822	4.39793	7.53894	9.8223	8.37991	8.35163	7.25839	4.19683	10.5867	7.58031	8.55262	3.92647	9.22541	6.02106	3.87402	7.33202	8.25185	6.97987	4.49742	7.33385	7.15745	8.42824	7.91352	6.96327	7.0566
A12	8.93081	5.84819	6.35671	8.48308	6.67843	6.07954	9.62381	6.98448	10.1305	9.66633	7.86217	7.63908	6.48395	8.9999	10.4159	8.59035	9.03967	6.3095	4.5311	9.55216	10.1633	8.25559	8.11873	5.66358	8.06079	4.93994	6.5792	9.64433	8.58619	8.7124	8.38673	5.01886	10.2615	8.70938	9.11808	7.15867	9.44669	8.40098	4.45134	7.5226	7.80706	7.61555	5.48207	9.18784	7.67074	8.04582	8.0095	6.25145	7.48606
A13	8.3512	7.38281	5.26468	9.12403	5.59789	5.62746	8.53278	5.37792	9.18721	8.14982	6.28158	6.7843	5.3163	8.6616	10.5464	9.19803	8.16335	5.58082	5.23813	7.66576	9.61088	8.70469	7.19954	6.50136	8.14509	4.70411	7.27055	10.4671	7.16294	7.99556	8.83486	3.90935	11.5058	8.02037	8.76841	4.81568	7.75365	7.72204	3.76352	9.5896	6.45642	4.58617	6.77958	8.36048	7.69497	7.08646	6.45428	6.51564	7.39627
A14	7.44636	5.16024	5.57115	9.13928	5.60362	6.29586	9.52579	5.56958	10.4698	9.80771	8.67364	7.55452	6.55407	9.18935	10.9558	9.03126	8.75028	6.85587	4.11142	8.45405	10.8442	9.12571	6.76972	5.79799	8.32672	5.42676	7.0353	9.69589	7.51304	8.60856	7.86496	3.86386	10.8327	7.48155	9.89679	7.07487	8.86651	7.57212	3.92091	9.95582	8.19633	6.52008	5.495	8.80368	8.37837	8.45372	7.44003	5.84145	8.08648
A15	7.16938	5.32873	5.50353	8.88791	5.86756	5.21095	8.95329	6.34887	10.3219	9.41554	8.09091	6.87683	6.62639	8.8402	10.9503	8.58522	8.64416	6.58976	4.64974	7.85841	10.3938	9.05054	7.37329	6.1008	7.96731	4.54478	7.76236	9.65038	7.49546	8.20394	7.52059	4.02921	9.74742	7.42973	9.4395	5.90566	8.61533	7.68261	4.01868	9.61881	6.74364	5.63754	5.31785	7.65658	7.11698	8.91107	6.81411	6.57235	7.50552
A16	5.95497	4.6816	5.54463	9.06382	5.87465	4.99426	7.73228	5.57395	9.50696	9.1262	7.42012	6.15728	5.70769	8.39522	10.8247	7.34763	8.24435	5.52807	4.64222	7.04615	10.1522	8.58616	7.114	5.89777	8.58835	4.58137	7.04324	10.1266	7.2195	7.51882	6.95616	3.62031	10.8148	6.65141	8.50108	4.89202	8.88163	7.22663	3.91895	8.62326	6.47692	5.17841	7.23636	7.63024	8.05434	6.37933	5.70699	7.52769	7.33549
A17	9.01195	6.30603	5.80427	8.55961	6.22079	6.44121	10.2937	7.96239	10.7622	9.68255	8.67338	7.95286	6.93691	8.13878	10.7048	8.9016	9.28652	6.29924	4.89602	9.05407	10.9063	8.80349	8.34606	6.16891	7.9238	6.06012	7.50377	10.0111	8.29316	8.87288	8.4664	4.30195	11.1261	8.08301	9.38706	6.20412	8.90969	7.83939	4.14937	9.22416	7.41054	7.07332	5.48207	8.94071	7.74345	8.71965	8.10263	6.36467	7.96869
A18	7.51656	6.88257	4.45529	9.20056	4.49193	4.60704	7.58531	5.29643	9.58529	8.93646	6.37357	6.61118	5.39683	8.56934	10.6396	8.59035	8.34849	5.95029	4.00654	7.31604	10.0395	8.8484	6.96233	5.87635	8.28209	4.26193	6.78744	9.87232	7.37224	7.73878	8.39669	3.87521	10.5251	7.69466	8.59806	5.10855	8.40999	8.25011	3.72997	9.44114	6.29534	5.03409	5.88327	7.81249	6.26487	7.66893	6.51947	6.15709	7.60953
A19	7.67384	5.60037	5.65397	9.01618	5.74263	5.52409	9.20609	7.58511	10.5161	9.31429	8.22631	7.26735	5.77767	8.69508	10.691	8.89027	9.08093	6.32042	4.35012	8.39839	10.599	8.86681	7.87961	6.14786	8.3721	4.37821	7.87191	9.57017	7.71894	8.1059	7.90721	3.95371	10.8299	7.61103	9.44677	7.01357	8.81429	7.71545	3.72379	8.55881	7.04573	5.61677	6.26902	8.4186	8.0786	7.69886	6.65126	7.07496	7.55683
A20	7.56016	5.36356	5.2879	9.01618	6.16426	5.24852	9.07608	6.59443	10.2174	8.94824	7.33424	7.03955	5.82872	8.75313	10.9275	8.49943	8.69075	6.42943	4.9993	8.13157	10.5848	9.11178	7.45642	6.26289	8.22637	4.42416	6.87811	9.58868	7.42973	8.32812	7.88099	4.05078	10.4155	7.41462	9.40318	6.31425	8.85219	7.72366	3.57634	10.0972	6.76042	5.86591	5.43172	8.00828	7.48961	8.67362	7.31569	6.23964	7.64236
A21	6.3194	7.43796	5.67723	8.80698	6.20569	4.05483	8.60583	5.28625	9.56925	8.22262	5.49614	6.27285	5.7321	7.982	10.6817	7.58365	8.34628	5.36965	6.62945	6.75241	9.60802	8.67715	6.32244	6.13371	7.84738	4.72198	9.8363	10.8311	6.68465	8.09373	7.51025	4.5679	9.95929	6.93506	9.27108	4.82197	7.58006	7.86116	3.68565	9.62052	7.14355	4.31079	6.44046	7.86274	7.2776	7.72137	5.82911	6.27024	6.94392
A22	6.10866	4.92162	5.77721	9.08239	5.90232	5.39389	10.7628	6.66118	11.2083	6.94076	9.01908	8.04146	8.83273	6.96196	10.7722	7.78031	9.73465	6.15921	5.06901	7.00311	11.6193	8.81306	7.53823	5.85751	8.2055	5.02241	7.86494	9.49124	8.30872	7.25763	7.40575	4.72483	9.56379	7.48143	9.88923	6.89629	8.74774	6.84797	3.25795	7.95621	7.03684	6.37929	5.92151	7.47545	6.68901	11.1715	7.53831	7.58695	8.05801
A23	7.96889	5.67256	4.96573	9.07097	6.24792	5.59012	9.00276	5.71087	10.2875	8.95611	6.94348	7.51081	6.75852	9.42612	10.8931	9.3012	8.29513	6.65501	5.47092	8.22341	10.6152	9.31363	6.80272	6.11426	8.07309	5.12517	7.65233	9.34641	7.79857	8.31391	7.97414	5.17283	10.5498	7.7039	10.3666	5.95464	8.5544	8.14897	4.53449	10.3265	5.96911	4.53467	5.37777	8.25429	7.39167	7.21029	7.17561	6.81082	7.96698
A24	5.31405	5.00881	6.83206	9.19099	7.21235	5.54996	9.91092	7.29881	11.2901	11.2802	10.8561	7.8122	9.61445	8.16954	11.1614	7.8641	8.91624	7.04844	4.57672	8.49239	11.7826	9.23463	7.91117	6.02263	8.01864	5.41159	9.56948	9.28747	8.01061	8.47702	6.92282	3.87521	10.4091	6.8929	10.1671	8.15661	8.43236	6.43121	3.72997	9.94362	7.4725	4.97515	5.57597	7.40418	7.0284	9.59907	7.35761	8.09138	7.84523
A25	8.24935	5.1755	5.27787	8.71239	5.76345	5.56167	9.09775	5.69689	10.2697	9.50122	8.00329	7.33243	6.56895	8.84504	10.7749	8.71391	8.69075	6.57052	4.20745	8.3031	10.698	8.95867	7.38841	6.10603	8.01588	4.53329	7.27719	9.68741	7.78466	8.26929	8.08413	4.14245	10.2379	7.7873	9.38139	5.4735	8.82377	7.96172	3.87991	9.56253	6.76042	5.98356	5.60588	8.04345	7.10495	8.87982	7.05513	6.70685	7.69937
A26	8.2475	5.42369	5.55796	8.74871	5.60422	5.92489	9.26318	6.30783	10.2905	9.20121	8.10731	7.59634	5.93181	8.53301	10.7046	8.69894	8.77188	6.77794	4.77433	8.43806	10.3293	8.74928	7.63973	6.30672	7.50218	4.39684	6.88065	9.69186	8.03976	8.44146	8.02952	4.18156	10.4951	7.79798	9.16775	7.23002	9.06668	7.84702	3.89362	10.0435	7.32612	6.41865	5.75949	8.49956	7.61673	9.71573	7.60244	6.74871	7.66249
A27	7.26471	5.78031	5.13129	8.45909	4.81533	4.75573	9.12147	5.82558	9.89957	9.47358	7.57138	6.65628	6.74946	8.73778	10.5957	8.72655	9.12603	5.73077	4.85475	8.17701	10.2426	8.52885	6.58319	5.80076	8.16833	4.98579	6.16512	9.61988	7.95196	8.35298	8.30204	4.69064	9.50749	7.83174	9.24795	7.1974	9.07643	8.86859	4.35094	8.28862	6.00556	6.45024	6.12781	8.26281	6.78187	9.17143	6.82283	7.13368	7.41798
A28	8.69044	6.88642	6.82475	8.96812	7.20669	6.20335	8.44891	7.24125	9.69658	8.72055	6.79522	7.10706	6.99831	9.03985	10.7924	9.09086	8.74498	5.84049	3.70098	8.17736	9.81741	9.0842	7.89995	6.84782	8.19668	3.54421	7.75155	10.0499	7.73925	7.83606	8.83725	3.39683	11.2963	7.914	8.97542	5.85116	8.06536	7.6418	3.62426	9.61544	7.51548	5.83592	6.55588	8.934	9.0535	7.50624	6.91296	6.61679	7.48903
A29	8.03987	6.01891	4.62531	8.70957	5.31523	6.21359	9.15439	5.56362	10.34	9.88674	7.93508	7.16752	6.40313	8.14395	10.5312	8.72655	8.5508	5.8662	3.81772	8.21353	10.3672	8.64293	7.81248	6.30742	8.09856	3.34429	7.65591	9.52871	7.71568	8.15854	8.17433	3.65607	11.2626	8.36093	9.01666	6.54762	8.1955	7.42772	3.24685	9.04693	6.61619	5.78281	5.54158	8.73789	8.65857	8.79315	6.6927	6.47698	7.44587
A30	8.1853	6.42439	4.75805	9.12684	5.74655	6.26429	8.91197	7.86484	10.3832	9.67943	7.74997	7.34072	7.79941	8.57894	10.8333	8.81702	8.76294	6.91223	4.8536	8.48485	10.3686	9.0289	7.91166	6.28034	8.28225	3.96189	7.33015	9.4807	8.09518	8.19866	8.0682	3.7045	10.4418	7.66089	9.4961	4.76316	8.84463	7.37856	3.90628	9.66546	7.12279	5.70493	4.8436	7.81497	7.29373	8.49904	6.78544	6.94798	7.6203
A31	7.76642	6.68974	5.66242	8.78048	6.25297	6.30969	9.58476	5.12441	10.3647	9.55703	7.7032	7.54278	6.41371	8.90333	10.6902	8.91639	8.70402	6.55076	5.34554	9.06001	10.6072	9.00515	7.57966	6.5356	8.2644	5.08059	7.12265	10.0095	8.1619	8.50875	8.57325	4.63952	10.3397	8.54405	9.4676	7.75114	8.89751	8.1538	4.08852	9.9672	6.64125	6.38813	5.11297	8.45322	7.75061	9.44881	7.4657	6.62826	7.39594
A32	6.55962	3.46087	6.51491	9.15096	6.73845	6.26058	10.1843	5.47637	10.9747	9.88526	8.14436	7.58002	6.93836	8.52038	10.2786	9.52771	9.83961	5.69883	5.69506	8.776	10.8903	8.97991	7.58646	5.7597	7.56994	5.12517	7.18459	9.19123	8.30872	8.7666	7.27944	4.89283	9.48085	7.72862	10.0393	6.40994	9.07756	7.48745	3.62426	8.02732	6.96321	7.05137	5.96035	8.36757	7.11283	9.94215	7.62586	7.18503	7.52317
A33	8.70171	6.31035	5.51163	8.78529	5.26686	6.0807	9.31046	5.71087	10.37	9.03463	7.43273	7.78767	6.15903	8.85337	10.7622	8.75109	8.74498	6.6314	5.22359	8.00468	10.2988	8.92777	7.04387	6.63998	7.76414	3.89202	6.92947	9.84299	7.97653	8.48995	8.17413	4.84483	10.6236	8.28478	9.3164	5.58212	8.61127	7.78513	3.86847	9.84457	7.2823	5.90741	5.92151	8.63663	8.01625	8.38271	6.56277	5.42487	7.86456
A34	7.36587	5.21229	5.22613	9.33448	5.31823	5.35621	7.4896	6.19284	9.2651	9.68255	7.19314	6.10264	6.08131	9.0614	10.9284	8.38285	8.43489	5.74503	5.50041	7.39022	10.7348	9.046	7.47628	6.14231	8.72469	4.63041	8.20345	9.94171	7.85363	7.33221	7.90872	4.47264	11.0629	7.19356	9.42293	4.80483	8.29811	7.52087	3.8474	10.4118	6.19621	5.63525	6.96738	7.43641	7.56166	8.21713	6.14696	6.89306	7.71054
A35	6.23433	6.67192	6.31637	9.1688	6.72121	5.21832	8.0463	5.89493	9.54478	9.94413	7.27186	6.55171	6.58712	8.80976	10.6817	8.74159	8.28236	5.64049	4.83336	7.39774	10.6732	9.28175	7.18853	5.74285	8.74045	4.3116	7.1894	9.5808	7.16794	7.75885	7.89338	4.12952	9.95929	6.99386	9.74522	5.94045	7.68866	8.69288	3.9546	9.77607	6.25537	4.26508	6.57074	7.76273	7.80874	7.33048	5.94741	7.07287	7.79444
A36	8.77721	6.471	4.83835	9.0853	5.83076	6.21359	9.76877	6.18	11.1719	10.736	9.46477	7.71362	8.01575	9.0257	11.0041	9.689	9.06211	6.50945	4.87613	8.55446	11.5004	9.03079	7.70073	6.48114	8.51718	4.35557	8.72075	9.81523	8.40303	8.4286	8.41698	4.19966	10.9411	7.77295	9.64114	7.15479	9.36605	8.16573	4.71896	9.32886	7.31009	6.07538	5.24196	8.73789	7.14776	9.37317	7.14223	8.09441	8.21273
A37	6.86387	5.53072	5.62388	8.88791	5.85194	5.34873	9.19887	6.48435	10.3593	9.78939	8.25021	7.28036	6.59448	8.84987	10.8588	8.96176	8.74899	6.36531	5.5272	8.32215	10.5353	8.7137	7.34307	6.23675	7.87825	4.77452	7.73105	9.58868	7.65978	8.13204	7.79581	4.01842	10.0011	7.52038	9.34507	5.04919	8.96588	7.7565	4.00134	9.525	7.10727	6.21886	5.77334	8.19586	7.43551	9.07978	7.18541	7.02541	7.47131
A38	7.78318	5.66166	6.11261	8.904	6.39876	6.00204	9.46111	7.41523	10.7795	10.453	8.77373	7.22792	7.0879	9.66111	11.1521	9.47963	8.73111	7.13054	4.98725	8.46059	11.3826	9.33343	8.27687	5.80986	8.2294	4.64515	7.29554	9.7038	7.75945	8.10255	7.83901	4.50678	10.4302	7.7573	10.1761	6.04141	8.79782	8.26687	3.91451	10.5032	7.01402	5.89458	5.81498	8.44644	8.16764	7.77171	7.00373	6.98742	8.21561
A39	6.53123	5.23773	6.12545	9.18142	6.25893	5.56288	9.91092	7.1009	11.2555	11.3937	9.23369	7.62826	7.05771	9.46121	11.1055	8.81267	8.8175	7.0587	5.63726	8.05788	11.6207	9.82744	7.85187	6.12901	8.2294	5.30842	8.22011	9.60468	7.28852	8.28443	7.42075	4.30195	9.34404	7.38147	9.98778	6.14988	9.05886	7.66337	3.96483	10.2405	6.75381	6.21284	6.18204	7.65131	6.9678	9.33639	7.08754	7.56299	8.10337
A40	7.44778	5.49116	5.13134	8.81174	5.66115	5.22418	10.3888	5.73263	10.678	10.3452	8.40968	7.70995	6.75355	8.38374	10.9448	8.30536	9.31729	6.87091	4.44405	8.15734	11.2146	9.04055	7.17745	5.63392	8.11439	5.25357	7.47361	9.33164	7.71831	8.75225	7.7781	4.93926	9.88773	7.63596	9.64536	7.64423	8.65033	7.58114	4.37492	9.31806	6.87162	5.26031	5.39314	8.3257	7.4396	9.67771	6.92705	6.99327	7.77852
A41	7.53885	5.03938	4.99814	8.7374	6.15882	6.04537	8.90205	5.97968	10.4012	10.013	8.15972	7.57419	6.11091	8.75578	10.7247	8.29045	8.93429	6.769	4.63024	8.51793	10.6959	8.77982	7.42134	6.42323	8.43346	4.00382	7.92972	9.88035	7.57606	7.84527	8.34035	3.77882	10.7413	7.83174	9.12074	6.81392	8.77474	7.08801	3.77058	10.2816	7.25457	5.37137	6.02359	8.08778	7.56088	8.7301	7.43798	7.66877	7.55741
A42	8.32751	5.62126	5.84954	8.78665	5.96646	5.46147	8.95329	5.95938	10.307	10.2411	8.25021	7.09162	6.03293	9.0095	10.8817	8.70915	8.54516	6.52563	4.82095	8.55085	10.7193	9.01991	7.17681	5.94916	7.99969	4.29206	8.45097	9.69358	7.54804	8.02093	7.96618	4.49296	10.8214	7.86284	9.59932	6.32211	8.51112	8.06023	3.71512	10.388	6.7828	5.423	5.61258	8.26619	7.7781	7.9488	6.76851	6.32459	7.7963
A43	7.65003	5.70541	5.62591	8.97269	6.75131	5.12025	9.00693	7.2848	10.353	10.7445	7.81518	6.73223	7.62079	9.30712	11.0963	8.29281	8.69246	6.85587	4.4744	7.98275	11.1523	9.1525	7.1313	5.9423	8.31633	4.8902	8.69488	9.72317	7.00838	8.03186	8.26771	3.38123	10.4014	7.31554	9.81095	6.21417	8.60295	8.23211	3.45159	10.0469	6.78164	4.98461	5.71149	8.351	7.00871	8.60414	7.06775	6.97796	7.73386
A44	8.23528	6.45864	6.12545	9.06663	6.04282	4.61996	7.6523	7.04269	9.57664	9.38249	6.683	6.58954	5.83973	9.47658	10.9657	9.34624	8.31146	5.98108	4.64514	7.9837	10.0205	9.18972	8.21757	6.83381	8.66146	4.63041	7.67036	10.2193	7.75945	7.81367	8.63569	4.19953	10.8625	7.93268	9.05532	4.56619	8.6039	8.79494	4.04872	10.1149	7.10076	5.5881	6.29302	8.26378	7.77981	8.17145	6.37046	6.61943	7.85645
A45	8.36128	5.83054	5.14461	8.80698	5.862	5.82109	9.22021	6.6577	10.181	9.37029	7.14349	7.34181	6.11091	8.6838	10.9074	8.1551	8.52524	6.94956	5.98799	8.27441	10.6959	8.58589	7.56104	6.40875	8.04274	3.95985	5.20169	9.97152	8.08084	8.52582	7.82952	3.18263	10.8195	7.61125	9.08605	5.40784	9.39019	6.74829	3.26101	8.51222	7.8652	6.66053	5.0726	8.16279	8.22185	7.22961	7.94667	6.79317	7.94781
A46	9.13398	6.00828	4.87748	9.21616	5.72443	5.95009	9.96211	5.46484	10.715	10.5729	8.86027	7.89519	5.17856	8.51637	10.9401	9.22818	9.40943	6.25837	5.06968	8.64257	11.2353	8.83101	7.04452	5.81402	7.9736	3.92093	6.87516	9.70953	7.90957	8.81928	8.10106	4.3982	11.11	7.44835	9.82321	6.84945	8.86651	7.60567	4.07176	9.68261	6.85724	6.23218	5.99165	8.75987	8.43544	9.4951	7.09343	6.71569	7.95425
A47	8.12495	5.65473	6.24979	9.15488	6.40877	5.69493	8.67166	5.6869	9.94851	10.0704	8.91921	7.08619	5.81869	9.34961	10.9826	8.62129	8.19288	6.36274	4.82267	8.4814	10.4806	9.48709	7.26303	5.59809	7.76366	5.86516	7.4835	9.95849	7.16794	7.9965	8.13602	3.72621	10.9498	7.62595	9.46767	5.88718	8.90749	8.16573	3.72812	11.1566	6.40802	5.30737	7.652	8.48785	7.77333	7.16656	6.79917	6.85397	7.83627
A48	8.38435	6.22025	5.2879	9.1242	5.84674	5.64309	8.91717	6.33194	10.3667	9.38439	8.02719	7.31291	6.35199	8.56448	10.7902	8.81401	8.7024	6.07032	5.05637	8.49368	10.5212	8.83619	7.62268	6.25243	8.40448	4.45288	6.83898	9.86635	8.041	8.48498	8.17587	4.11549	10.5762	7.87291	9.30875	5.95281	9.00378	7.59232	4.0447	8.85899	7.16881	6.31575	5.86041	8.06104	7.51966	8.21748	7.40689	6.58651	7.71648
A49	7.50377	5.78004	6.42819	9.38196	6.67517	5.58512	9.66582	5.6943	10.9388	10.8923	9.76295	7.7896	7.09802	8.94436	10.831	8.77127	9.2846	6.95313	4.1026	8.63244	11.4708	9.4839	7.54821	6.48829	8.93719	5.42397	7.13858	10.2464	8.24638	8.78583	8.03135	4.02882	10.7127	7.76714	9.80874	7.40453	8.85585	8.07483	4.55429	9.49106	6.85845	5.31569	8.0892	8.10748	7.63317	9.09335	7.0481	8.13748	7.95294
A50	7.45369	5.45681	4.94836	8.89321	5.97341	4.56725	9.23545	6.71028	10.0144	9.44809	6.96157	6.848	6.17988	8.719	10.8658	8.66596	8.37822	6.99718	4.83036	8.01062	10.1628	9.0801	7.21388	6.0743	7.98638	4.35118	7.27119	9.70274	7.34929	8.10687	7.87519	4.35922	10.0427	7.69726	9.10688	5.83923	8.48168	7.9032	4.21183	10.3373	6.77401	6.06119	5.99357	8.30738	8.05442	7.6761	6.87042	6.52512	7.47197
A51	6.63556	6.11102	5.3803	8.8179	5.64874	5.29163	8.2361	6.64687	9.72376	9.30951	8.2385	6.93578	7.44021	8.9999	11.003	7.80482	7.45983	6.28897	3.77846	8.47119	10.1633	8.6508	7.08093	5.69018	8.66146	4.95467	7.97855	9.80293	7.53968	7.4499	7.96847	3.72159	9.76584	7.60697	8.98359	6.00887	8.55169	7.88968	3.57898	10.7202	6.56794	4.82191	5.26013	7.30747	6.20427	8.19429	7.08754	6.39298	7.65442
A52	7.19098	5.34338	5.18704	8.88813	6.96142	5.97441	8.70737	5.68618	10.0951	10.2909	7.84785	7.04938	6.39883	9.39948	11.0744	8.68637	7.95024	6.67861	5.11538	8.45366	10.6977	8.95906	7.49	5.90641	8.18785	4.99079	6.66016	9.85333	7.38333	8.32648	7.93204	4.52483	10.7526	7.76569	9.05726	6.05812	8.99795	7.92846	3.31345	10.2317	6.95093	5.67862	5.83089	8.90568	7.22437	8.15506	7.17561	5.84066	7.38661
A53	6.38432	6.93204	5.60765	9.15209	5.36201	4.1521	7.10834	6.38136	9.03343	8.42237	5.46373	6.47379	5.09435	8.44907	10.659	7.84974	8.41492	5.35577	4.44536	6.89202	10.1688	9.31324	7.33378	6.71199	9.15758	4.82097	9.01514	10.6095	7.1766	7.77678	8.25382	4.10518	10.3551	6.9005	8.87901	4.03168	7.61075	8.3999	3.60244	9.61431	7.15961	3.77302	8.23292	7.37263	7.17992	6.42882	6.182	7.98333	7.48409
A54	7.64408	6.07711	4.42959	8.77007	5.05127	4.24537	7.53746	5.9018	9.42087	8.80671	7.03424	6.31904	5.60821	8.96914	10.7514	8.84231	8.54597	6.5045	4.57672	7.4962	10.0395	8.88433	7.20942	6.48806	8.27155	3.80501	6.26268	10.1796	7.89549	8.14535	8.31702	4.04591	10.4407	7.54433	9.14498	4.60958	8.64119	8.25011	3.89773	9.818	6.45642	5.36414	5.97717	7.8877	6.51938	7.88592	5.84895	5.4683	7.65442
A55	6.186	6.35693	5.09134	9.31591	5.58999	3.87751	7.55217	5.43511	9.33004	9.79195	7.46593	6.0058	5.81975	9.07268	10.9362	8.14792	7.63634	5.80697	3.99488	7.56081	10.4276	9.0056	7.0143	5.93734	8.27237	5.25357	8.8795	10.375	7.11974	7.16918	7.24626	3.69047	9.79183	7.79798	8.94884	5.14976	8.19698	8.30281	3.89362	10.769	5.91478	4.8157	6.81277	6.73919	5.75167	8.21388	5.71789	6.31392	7.29329
A56	8.81489	5.14447	5.47024	8.95183	6.19537	6.76413	10.4277	8.1603	10.9267	10.6638	9.27551	8.1368	6.81612	8.56934	10.565	9.3907	9.80491	6.23766	4.10917	9.18124	11.1254	8.9472	8.1978	6.11572	8.40854	4.55671	7.36217	9.69389	8.34549	9.09757	8.4166	4.59212	11.4319	8.35861	9.64708	7.39731	9.26023	8.19143	4.43457	7.95656	7.43532	7.34443	6.3357	9.54243	8.68878	8.81102	8.05607	6.96855	8.05848
A57	7.89807	5.70496	4.73183	9.02964	5.89325	6.70421	9.19827	5.71772	10.6703	10.4491	8.79085	7.65552	7.35555	8.95372	10.7892	9.70404	8.83202	6.45302	5.31446	8.71275	11.0018	9.50991	7.61691	6.55352	8.53113	4.19435	8.12241	9.6329	8.03788	8.4286	8.53191	4.30487	10.3155	7.59655	9.31734	6.17479	8.65407	7.63858	4.57742	10.1747	6.21373	6.77025	5.71094	8.03777	6.08548	6.92699	8.02948	7.3769	7.94781
A58	7.02186	6.25892	5.77721	9.66517	6.79419	5.72912	8.1166	8.821	9.94396	9.58427	6.76557	6.56487	6.0751	8.84005	11.2658	8.3466	8.71499	6.19463	3.48457	8.55727	10.2438	9.33449	9.12982	6.46881	8.17902	5.33069	6.64599	10.443	7.67993	8.13786	7.82678	4.77283	10.4393	6.67809	8.89359	5.52003	8.38381	8.44666	4.93411	10.5715	7.78549	5.57853	7.25498	8.18349	7.12399	6.01509	7.41324	6.18714	7.97836
A59	7.60279	5.56554	5.75928	9.86006	6.09138	5.71825	10.1306	6.61983	11.5091	11.4483	9.94674	8.12647	8.19619	8.68541	11.0266	8.89503	9.2964	6.64747	5.30605	8.06169	11.9573	9.85434	7.67557	6.37269	8.35591	5.09617	8.96744	9.58251	7.94241	8.85752	7.65165	4.62777	10.0265	7.5506	10.3257	6.7307	8.39742	6.65649	4.74724	9.75014	6.96741	5.58217	6.68431	7.69762	7.04485	8.71111	6.66428	7.77578	8.22392
A60	7.65215	5.22131	5.158	9.10163	5.78925	5.95773	9.10108	5.40536	10.7539	11.2829	9.65578	7.1135	7.17688	8.88896	11.0048	8.76454	8.65564	6.64366	4.76112	7.42044	11.5687	9.41339	6.8874	5.845	8.24275	5.00314	9.68287	9.87818	7.03107	7.93644	7.61372	4.56041	10.3139	7.19977	9.59561	5.07612	8.61332	7.63178	3.83029	9.8085	6.65633	5.06141	6.73263	7.80411	8.1377	6.94015	6.43685	7.12914	7.74688
A61	4.76909	4.90125	6.88894	9.32187	6.47126	4.4193	7.72813	8.20637	9.27563	9.54244	6.43748	6.13342	6.21914	8.52185	11.1654	7.9596	8.09062	5.4825	4.9082	7.90913	10.3446	9.17909	7.63554	6.00342	8.40555	5.08838	7.12856	10.258	7.59754	7.58601	7.08882	4.74325	9.70732	6.99386	9.76835	4.49175	8.41272	8.81002	3.81305	9.94135	6.75497	4.92337	6.94853	7.18763	6.35695	7.38092	5.20212	7.17016	7.73867
A62	6.4269	7.11149	5.47024	9.55451	5.54705	5.36913	7.63316	5.92508	9.06605	7.22532	6.03069	6.88168	5.33643	9.30744	11.5528	9.19803	8.84219	6.61739	5.08988	8.39701	10.9063	9.51307	6.66581	5.92954	8.44016	5.39685	8.97809	9.43616	8.042	8.33793	7.6	4.74575	10.7887	7.394	8.74151	5.56413	7.13462	8.43451	3.69642	10.9257	5.84926	6.04781	8.59781	7.68355	7.01628	7.06361	5.57888	6.61943	8.09215
A63	8.95939	5.67512	6.10052	8.65234	6.6758	6.32352	9.84419	6.55157	10.8785	10.7445	8.67364	7.53103	7.04533	8.70144	10.5809	9.08049	9.5482	6.19481	5.49073	8.40019	11.2827	9.03194	7.99909	6.56767	8.66945	4.59596	8.36005	9.94135	7.80142	8.47548	8.51769	4.41544	10.879	7.49816	9.60249	6.706	9.19207	7.9077	4.30642	9.12481	7.17041	5.52442	6.18266	8.07355	7.85048	10.2819	7.10626	7.5025	7.70448
A64	7.98465	5.96285	6.10052	8.81893	6.93252	5.27239	10.0918	6.61704	11.0303	10.9687	9.65652	7.89519	7.52254	8.63414	10.5028	8.85075	9.35161	6.74145	4.69218	9.2216	11.3893	9.23287	8.21604	6.05455	8.40981	4.52672	7.44291	9.21861	7.8615	8.83037	7.73997	4.01899	9.38457	8.046	9.77416	7.40276	8.63396	7.66161	4.07176	9.4777	6.95443	5.27251	6.24634	8.14656	6.29534	8.71985	8.13323	6.5627	7.98363
A65	5.60843	7.21145	6.0379	9.10163	6.00275	4.47968	7.02086	6.76402	8.53809	7.05392	4.93707	6.68746	6.06876	10.508	11.7082	9.05317	7.26081	6.04455	5.35561	8.77727	9.58166	9.16871	8.28329	6.10884	8.90433	5.47763	6.3929	10.0272	8.22819	7.73248	7.31395	4.70072	10.6123	7.05022	8.71003	4.66191	6.92943	8.77127	4.33693	11.5864	6.34536	5.08481	4.82071	7.68457	7.24164	6.63598	6.80723	4.77406	8.3165
A66	7.76	6.89953	6.26678	9.00923	6.3352	5.91163	8.67633	7.93911	9.65453	9.18786	6.87535	7.03316	6.08131	8.69235	10.8539	8.97571	8.24975	6.21713	5.23813	8.29103	9.89664	8.87535	8.35594	5.76997	8.20832	4.49776	7.69535	10.1796	6.9955	7.95276	7.81909	3.96056	10.6516	7.85751	9.41396	5.86786	7.9252	7.89806	3.81385	9.80658	7.34858	5.05766	5.2772	8.75805	6.89508	8.5255	6.35184	5.14749	7.68809
A67	7.72358	5.7536	5.70411	8.88116	6.11741	5.52409	9.56724	7.65285	10.7177	10.4125	8.51305	7.57976	6.21798	8.83053	11.0952	8.54709	8.92369	6.78855	4.9993	8.41745	11.0447	9.18068	7.97785	6.05374	8.12113	4.60796	7.96581	9.87252	7.63349	8.43269	7.68441	4.19637	10.703	7.66643	9.7446	5.22991	8.84272	7.52664	3.67175	9.85332	7.11846	5.69982	6.28241	8.15482	7.02682	9.32347	7.0421	6.87675	7.7906
A68	6.86517	4.33254	4.94836	8.86917	5.03774	5.14404	9.95273	6.29465	10.5969	9.17653	7.37452	7.05547	7.57497	8.22731	10.8832	7.4257	9.61278	5.91066	5.71045	7.30589	10.8734	8.58976	7.07458	6.29347	8.04177	4.16622	8.103	9.4542	7.29652	7.96759	6.88144	4.13895	9.91335	6.31351	9.62565	7.40453	8.96709	6.765	3.71526	8.24592	6.99356	4.73586	4.81261	7.09621	6.32865	9.09335	6.00937	7.18903	7.39682
A69	6.97786	5.99084	5.31832	9.10153	5.97341	5.34762	9.59409	6.5371	10.4576	10.6825	9.26071	7.50233	6.37066	8.57559	10.6398	8.78297	9.23772	6.70352	4.99961	8.29044	11.3163	9.2147	7.39498	6.123	8.51256	4.51765	8.48877	9.4542	8.32553	8.87287	7.47769	4.92826	10.1602	8.06067	9.32049	6.2727	8.61315	7.86706	4.12622	8.35472	7.19622	6.28208	6.5609	8.21331	6.92655	8.30599	6.97976	7.3313	8.04312
A70	7.23607	5.19936	5.98377	9.02526	6.3817	5.91717	9.07661	5.00738	10.6449	10.6312	8.4557	6.84173	5.90725	9.2796	10.9838	8.62165	8.56504	6.57237	5.35498	8.40761	10.8078	9.41792	6.99564	6.28542	7.91421	3.45726	7.96415	9.41883	7.14605	8.30133	7.85836	3.30883	9.76653	7.46907	9.5619	6.82385	8.40655	8.14897	3.56321	10.2949	6.33729	5.85021	6.12865	7.88611	7.09053	7.96155	7.03803	7.44836	7.68248
A71	9.18169	7.00269	5.31832	8.4926	6.0202	6.70479	8.03042	5.89057	9.68513	8.50998	7.08434	6.83204	4.83249	8.69851	10.4138	8.63086	8.62826	6.16027	4.64419	7.81371	10.0186	8.54169	7.47856	6.0743	8.03254	4.68411	6.69254	9.99789	7.70549	7.93277	8.61341	3.45978	11.0183	8.14453	8.83225	6.97106	9.0581	7.66833	3.6639	9.47898	7.43265	5.46295	5.02101	8.37793	7.37498	7.92805	6.93876	6.00348	7.36676
A72	6.59387	5.64216	5.06224	9.10394	5.7062	5.08569	7.11866	6.04405	9.53047	10.0464	7.47761	6.19344	5.82234	8.81118	10.9885	8.4899	7.95699	5.91641	4.35012	7.62336	10.5778	8.98164	7.38085	6.19492	8.30733	4.7975	7.47282	9.86635	7.44288	7.29546	7.48783	4.05078	9.69668	7.53549	8.84383	4.78203	8.28373	8.06844	3.90593	10.2192	6.34085	5.33303	6.92546	7.26972	6.51596	8.31121	5.96727	6.26796	7.61955
A73	6.99932	6.30007	5.11327	8.67102	5.26686	5.81088	9.13815	6.01941	10.1501	9.08697	7.09174	7.37238	4.5764	8.45378	10.742	8.52457	8.46007	6.76125	4.01787	8.16585	10.065	8.7192	7.40559	6.0409	8.24964	3.86831	8.06337	9.81195	7.73925	8.23846	7.99519	3.72483	10.2918	7.86457	9.2482	7.73446	8.59989	7.35514	4.68435	10.0579	6.48457	4.56327	5.19652	7.74451	7.03476	8.22335	6.60029	5.57732	7.63696
A74	6.42433	6.24863	5.5854	9.28808	5.76854	5.11589	7.52582	5.14314	10.2051	9.85909	7.78855	5.74583	5.71541	8.42714	10.8125	8.3466	8.58003	5.69883	5.09993	7.32545	11.1104	9.6682	7.18856	6.65221	8.84106	3.76555	7.87911	9.94644	7.45451	7.67259	7.7531	3.62083	9.88633	7.20953	9.64373	5.13716	8.3042	8.58999	3.77967	9.78926	6.47229	5.04945	6.99605	7.61706	6.22057	7.8591	4.88683	7.22661	7.8418
A75	7.11174	5.81142	5.3886	8.69079	5.3167	5.52134	8.75929	8.84289	10.4815	9.26676	9.15886	7.48404	7.00322	7.62466	10.534	8.14512	9.28222	6.56347	5.65044	7.47105	11.1049	8.75064	8.12926	5.86213	7.89052	4.71712	8.1708	10.1868	8.5464	8.26476	7.60109	3.60531	10.879	7.51476	9.00164	6.19368	9.02154	6.09553	3.36778	8.08889	7.98035	6.43611	6.8958	7.1974	7.15138	7.53962	7.90216	8.1691	7.57225
A76	7.66449	5.44625	4.41983	8.79672	5.33375	5.50018	9.44584	6.43903	10.6174	9.74131	7.77372	7.34931	6.60265	8.69353	10.7521	8.41132	9.05987	7.22163	5.03809	8.776	11.0279	8.80263	8.20139	6.01645	8.33791	3.40193	7.51059	9.67746	7.70366	8.37678	7.61627	3.25283	10.1904	7.75333	8.67537	6.51342	8.58852	7.76308	3.52436	9.71815	7.20866	6.2363	4.9376	8.141	7.46974	8.5876	7.58834	7.06029	7.43213
A77	7.27895	5.47991	5.66461	8.9882	6.07392	5.92489	9.23616	6.1789	10.6612	10.0545	9.00524	7.55847	6.11857	8.68228	10.9362	8.83014	8.65564	6.95354	4.82717	8.80066	10.8408	9.04055	7.41313	6.64972	8.07489	4.73953	7.42579	9.86576	8.1506	8.24722	7.9715	4.02722	10.0795	7.91014	9.38665	6.50285	9.14995	7.58114	4.1976	10.0844	7.46964	7.37807	6.78987	8.30397	6.75193	8.13783	7.89657	7.69074	7.67304
A78	8.3803	6.00489	5.4064	8.8852	5.52117	5.46637	8.89116	6.49092	9.78644	9.07778	8.04417	7.37466	5.55984	8.73949	10.7441	8.49045	8.61263	6.83567	4.62726	8.13498	10.3997	8.96472	7.53428	6.03777	8.12485	4.98006	7.37968	10.2154	8.12764	8.43764	8.04555	4.21238	10.7832	7.93487	9.51376	6.5376	8.87607	7.34313	3.69814	10.0955	7.53398	7.01837	5.99357	7.98989	7.26627	7.75483	7.44446	6.7978	7.53209
A79	9.33157	6.09832	6.42453	8.58486	6.61479	6.35188	8.72286	8.76731	10.0546	8.71362	7.79579	7.09456	7.07727	8.33781	10.5416	8.89573	8.60199	5.95158	4.6158	8.81236	10.044	8.44635	8.90873	6.33311	8.05514	4.30458	6.96673	9.98998	7.66289	7.99471	8.65807	4.40606	11.7631	8.02231	8.64038	5.96898	8.95565	7.46719	3.61497	9.77785	7.76865	6.20804	6.58379	9.06462	8.23147	8.06179	7.64602	6.54943	7.66249
A80	7.8043	6.01895	5.56496	8.78104	4.99095	5.16101	9.47933	5.25558	10.0017	9.89246	7.80979	7.18315	6.90724	8.57559	10.9006	8.32664	8.597	6.8063	4.44109	8.20753	10.3791	8.81089	7.03279	5.18543	7.88484	4.94306	7.70518	9.70274	7.48122	8.12428	7.96037	3.69841	10.3013	7.38976	9.23912	4.29802	8.62326	8.0658	3.88649	9.95044	6.57136	5.35251	5.31046	8.26034	7.3478	9.40829	6.44673	6.35914	7.51706
A81	7.48179	5.05968	5.05912	8.70311	6.51317	5.45954	9.38455	5.71553	10.4853	9.92584	8.16324	7.66072	5.97058	8.55396	11.0775	8.23464	8.68174	6.87397	5.27234	8.34402	10.7825	9.05499	7.4664	6.40827	7.85003	4.57145	7.62871	9.27756	7.55015	8.43422	7.70955	4.01177	10.0084	7.09334	9.60225	6.37767	8.82019	7.75557	3.7803	9.72664	6.97685	5.57631	5.02965	8.0059	7.76769	10.3757	7.20861	6.71379	7.5983
A82	8.02969	5.55518	5.21262	8.77303	5.70831	5.27976	6.96885	8.45362	9.2039	7.99154	6.3254	6.3373	5.34521	8.61656	10.7267	8.73617	7.81563	6.24836	4.84729	8.65316	9.15344	8.36863	8.46761	6.03777	7.84791	4.90607	6.70459	10.0911	8.15403	7.91536	8.28689	4.21238	10.5716	7.6693	8.18125	5.06863	8.74461	8.2555	4.05772	10.7725	7.29755	5.44454	5.58834	8.57784	8.27183	6.22736	7.34878	5.44626	7.65233
A83	6.77383	5.99146	5.92475	9.43663	5.3449	3.15357	7.40274	5.78492	9.54541	9.50575	5.93533	6.48412	5.28379	9.49272	11.1248	9.3012	8.40009	6.23004	5.22359	9.13288	10.3814	9.32406	7.51411	6.79892	9.1147	5.10145	8.23345	10.3396	6.73081	7.76062	8.93198	2.84483	10.3195	6.39383	9.48006	5.82012	7.4626	7.5095	3.2413	10.5557	6.20229	6.2649	6.8148	7.09311	8.08317	8.21197	6.47522	7.42064	7.70524
A84	5.31737	6.60913	5.26445	9.21054	4.95592	4.54546	9.35187	6.58836	10.2421	9.10633	5.87054	6.43551	4.42252	8.10796	10.6709	7.92953	8.90872	6.12575	5.56035	6.38714	10.0613	9.32739	7.34684	6.52456	8.55904	4.69266	8.56863	10.1799	6.81353	8.65545	7.31869	4.65557	9.53355	6.53817	9.88399	5.71675	7.43525	7.52144	4.47833	9.07609	6.7966	4.46622	7.14393	6.81257	6.26253	7.94833	6.16035	6.76884	7.40404
A85	8.49384	5.97799	5.68067	8.97269	5.60362	5.70114	8.21683	6.1195	9.74578	9.66257	7.46682	7.00241	5.41717	9.10523	10.9245	8.73588	8.36866	6.67789	4.18401	8.14434	10.0977	8.5899	7.20361	5.9423	7.92168	4.44018	7.20999	9.69589	7.92158	8.20931	8.2816	4.13965	10.6941	7.68077	8.90354	5.36372	8.99053	7.80703	4.18909	9.38663	6.85724	6.22018	5.34219	8.61385	8.33557	7.06521	6.60562	7.04353	7.29309
A86	7.11206	5.73429	4.90672	8.67102	4.93241	5.57377	9.29815	7.20422	10.2875	9.59735	7.74407	6.98016	6.20699	8.38718	10.5506	8.62165	8.69999	6.51335	4.38886	8.26946	9.99623	8.56277	7.44177	6.06535	8.40853	4.70622	7.56729	9.35675	7.16978	8.23846	7.41628	4.78883	9.92319	7.6421	9.27548	7.51716	9.5666	7.6418	3.43	8.93594	7.11048	5.80732	5.2742	8.16933	6.86746	8.28027	6.83792	6.02083	7.35247
A87	7.59771	6.45864	5.9199	9.13359	6.38605	5.42079	7.2312	5.55255	9.95742	7.05502	5.9387	7.01152	5.76927	8.03114	10.4998	7.77518	8.03992	5.6424	4.65654	7.62337	9.42038	8.61487	6.89314	7.08648	8.69307	4.12927	5.72127	10.7347	8.17805	9.00127	8.39669	4.30195	10.9152	6.40433	8.19459	4.46857	8.53678	6.50665	4.14937	9.22416	7.93097	5.44665	6.57471	7.65131	7.82829	5.57889	8.24232	5.95894	7.3626
A88	7.02795	6.28596	5.21262	8.58073	6.0046	5.90745	8.67598	6.02911	9.92574	8.81857	6.95041	6.94376	6.14411	8.98533	10.7094	8.44365	8.83141	6.16027	5.65967	7.89662	10.3791	8.67629	7.49249	5.74554	8.08792	4.27719	6.89747	10.1066	7.66591	8.19391	7.93198	4.92826	10.9948	7.85101	9.22895	5.76699	9.07832	7.50573	3.33856	9.14049	7.09489	5.30649	5.98199	8.60135	8.29901	8.27449	6.67908	6.38285	7.42688
A89	7.52816	5.78036	4.90495	8.82747	5.73773	5.88579	8.80075	5.13344	10.0959	10.3962	8.27196	6.76266	6.15177	8.41557	10.975	8.53106	8.33615	6.5045	4.31443	7.70816	11.0968	9.03702	6.86349	5.80986	8.10294	4.58619	8.22843	9.81284	7.28852	7.77088	7.72946	3.9947	9.76584	8.05795	9.69191	6.69224	8.52932	8.29202	3.8474	10.3319	6.14665	4.99873	5.63572	7.58684	6.95568	9.16507	6.07245	7.18556	7.71054
A90	8.35182	6.81006	4.95819	8.75132	5.62767	6.10145	8.83622	7.12769	10.0464	10.1048	8.35227	7.17914	6.8144	9.06169	10.3592	9.08747	8.85759	6.34017	4.88682	8.66404	10.4239	8.36915	7.9708	5.48228	7.97297	4.23832	7.19955	10.1929	7.87678	8.65545	8.4042	3.46319	11.6449	7.90524	8.86632	4.7048	8.42478	7.60344	3.48749	8.52194	6.44966	7.15425	5.72396	9.23798	7.87956	7.65832	7.9585	7.04855	7.6829
A91	7.24754	5.30784	5.72919	9.03643	6.15385	4.99801	9.18442	5.9001	10.6579	9.76602	8.38561	7.52769	7.00288	8.92727	11.1258	8.19915	8.87128	7.08996	5.84822	7.833	11.2852	9.28785	7.19948	6.39884	8.5664	4.55626	7.70758	9.63804	7.42973	8.31505	7.33056	4.19098	9.67977	7.33908	9.92621	5.98424	8.64376	7.51843	4.07072	9.40306	7.09608	5.1185	5.74654	7.5628	6.72631	9.26723	6.97696	7.39352	7.7906
A92	7.35925	5.22775	5.95685	9.37753	6.11195	5.90519	9.16536	7.18163	10.756	8.46363	7.93508	7.56257	5.89445	8.35989	10.8429	8.92205	8.98542	6.75772	4.73715	8.59099	10.5712	9.01938	8.32469	6.71275	8.18228	4.76594	7.6052	9.67197	8.15602	8.63385	7.5358	4.5679	10.3155	7.19966	9.15543	6.96305	9.29365	7.83773	3.64319	8.93999	7.62928	7.58397	5.15077	8.27531	7.23039	8.57879	7.42615	6.46482	7.83627
A93	7.92645	5.47826	5.84496	8.39606	6.47949	6.11606	8.70032	6.08022	9.60564	7.78907	6.62079	6.96717	6.55407	8.63414	10.7215	8.85075	8.40335	7.11012	4.57603	8.61564	9.38663	8.24162	7.7966	6.27904	8.0463	5.27099	7.12265	9.7368	8.23399	8.04295	7.86496	4.60504	10.5554	7.81358	9.00164	6.33713	9.03704	7.39313	3.45159	8.69223	7.51598	6.77199	5.29125	8.73067	7.76488	8.45372	7.87649	5.90702	7.49879
A94	4.21367	8.2192	8.64772	9.35373	8.84495	8.52405	10.5857	8.60119	9.3662	11.1757	9.32547	8.49746	9.37034	5.84109	10.0732	5.959	10.7057	8.07753	3.33713	10.7108	11.5611	9.09647	9.17942	4.38053	8.97928	7.57743	9.03004	11.1868	9.1255	9.39346	9.33571	7.23773	9.86581	5.26925	9.40318	8.57722	9.44907	8.90575	2.82177	9.1404	9.28347	8.55799	8.90817	10.3705	10.098	4.60585	9.49141	8.52616	8.82259
A95	7.74489	5.80235	5.60382	9.09044	5.72181	5.73077	9.48056	5.95938	10.7774	9.85948	8.41747	7.43657	6.7923	8.65638	10.6681	8.98083	8.89457	6.30118	5.67701	8.25227	10.8607	9.11943	7.61512	6.2838	8.25066	4.71134	7.84843	9.82933	7.92269	8.43923	8.24795	4.08313	10.4747	7.76212	9.29422	6.28282	8.89009	7.80575	4.10541	8.77456	7.09049	6.37111	6.07476	8.28378	7.42349	9.03604	7.12679	6.82012	7.65946
A96	7.51656	5.79732	6.31817	8.8179	6.70386	5.89871	8.72419	7.60149	10.044	8.47421	7.36876	7.06562	5.85986	9.0614	11.0775	8.6941	8.01524	6.61739	5.59164	8.79972	10.4015	8.71367	7.57512	6.50136	7.99756	5.11681	6.68749	9.68398	7.94782	7.84577	7.6498	4.19953	10.2404	7.50675	9.10912	6.25835	9.15582	8.14114	3.96483	10.5375	7.17511	6.29535	5.56743	8.36048	7.17383	7.88592	7.58112	6.39298	7.47484
A97	8.27778	5.80932	5.37816	8.78665	5.86235	5.61804	8.58492	6.08639	9.87394	8.48872	7.11122	6.91589	6.06483	8.9176	10.9732	8.89503	8.53352	6.22422	4.65688	8.32851	10.0118	8.9204	7.61512	5.99099	8.08874	4.45862	6.80768	9.76762	7.52175	8.15165	8.20208	3.90518	10.3986	7.64125	9.39592	5.97638	8.56796	8.09306	3.81052	10.4162	6.82755	5.50605	5.21737	8.24861	7.20713	8.79859	6.59914	6.2184	7.72218
A98	7.3257	5.69091	5.29793	8.80015	5.77907	5.39257	7.68205	5.91704	9.60514	8.93266	7.0714	6.65554	5.48413	8.75313	10.8664	8.29448	7.96281	6.19216	5.12057	8.02993	10.2452	8.72136	7.24483	6.25243	8.10493	4.7056	7.09721	9.82316	7.45602	7.9229	7.71718	4.1748	10.906	7.54053	8.75666	5.53636	8.34058	7.58411	3.8192	10.388	6.39119	4.86244	5.74654	7.87347	7.14703	8.08002	6.5796	5.90693	7.47701
A99	8.90762	5.20382	5.70149	8.85617	6.10638	6.6608	9.96834	6.78657	11.0651	10.3313	9.3006	7.90958	7.20869	9.03065	11.0123	8.84231	9.59508	7.11002	5.84252	9.02227	11.0111	9.23463	7.5257	6.262	8.37693	3.6871	7.63704	9.84258	8.16758	8.56261	8.0581	3.6021	10.1665	7.70719	9.83536	7.88543	9.11852	7.8813	3.428	9.14422	7.17511	6.41322	5.54182	8.5324	8.34943	9.32497	7.52524	7.63847	7.35138
A100	7.09833	6.22025	5.57875	8.76639	5.84153	4.85396	7.22701	5.01103	8.92567	7.43729	4.96865	6.51886	5.67557	8.8015	10.8588	8.56139	7.84634	5.74326	4.9779	7.94099	9.10621	8.49935	6.85942	5.96485	8.38019	4.83196	5.86083	10.2674	7.03537	7.71375	7.93342	4.00764	10.221	7.50527	8.26996	4.37344	8.0753	8.19157	3.98399	10.2942	6.32406	4.8486	5.61258	7.85002	7.3093	6.81782	6.534	5.71579	7.50552
A101	6.32257	6.29755	5.53447	8.77007	5.34365	4.34871	7.94898	5.51762	9.42952	8.81482	6.73318	6.4597	5.16531	8.18491	10.4439	8.78303	8.37317	5.57056	5.1355	7.57039	9.73471	8.73164	7.06116	6.07582	7.61819	4.58619	6.92904	10.477	7.19434	7.74948	7.12199	4.54092	9.92401	8.05795	8.91186	5.74854	8.29065	8.03217	4.38424	9.31552	7.19989	5.32878	7.03567	7.8877	6.94356	7.52045	6.07245	6.88363	6.99222
A102	7.58148	5.91379	5.18259	8.91492	5.66455	5.16084	8.87384	6.29807	10.2995	9.75823	7.82807	7.17623	6.62639	8.70959	10.9046	8.52326	8.53352	6.38455	4.33586	8.20781	10.7476	9.15006	7.62268	6.29949	8.21018	4.45288	7.16764	9.86018	7.97527	8.19087	8.11034	3.889	10.8383	7.6765	9.0327	6.1021	8.58691	8.27366	3.79318	10.1723	6.93385	5.9282	5.72645	7.96725	7.4295	7.88631	6.97696	6.50864	7.66516
A103	7.00651	5.13599	5.03342	8.9901	5.90299	5.57579	8.58063	5.5409	10.269	10.1854	8.4643	7.18464	6.10144	8.8615	11.1241	8.76821	8.36083	6.55581	5.58024	8.39701	10.7634	9.22564	6.93268	6.11572	8.41908	4.15875	7.62871	10.1201	7.69666	8.13465	7.82905	4.45557	10.5145	7.50675	9.40499	6.23666	9.02902	8.09923	4.04872	10.6402	6.60512	5.31699	6.90763	8.08111	8.07068	8.73108	6.70572	6.97798	7.82278
A104	7.60812	6.20748	6.05754	9.04811	6.28137	4.94419	9.15046	6.85865	11.0846	10.6705	9.58246	7.70692	7.39397	8.70685	10.8125	9.41446	8.86494	6.83207	5.20813	9.09835	11.2479	8.76091	8.22551	6.2732	8.34674	5.36231	9.43822	9.96713	8.17822	8.69115	8.18465	2.94883	10.4669	8.49488	9.45279	5.23029	8.58852	7.98359	3.31345	9.52063	7.35594	6.46509	7.1773	8.45254	8.06086	7.08507	7.58834	6.69994	7.10212
A105	8.07867	5.89593	5.47797	9.02601	6.40129	5.72782	8.82192	6.22849	10.2147	9.71694	7.7683	7.36912	5.48358	8.75118	10.8762	8.83014	8.63776	6.59201	4.53653	8.56673	10.7129	9.28523	7.66692	6.12203	8.31187	3.94871	6.97629	9.56765	7.71831	8.40261	8.04886	4.49025	9.93035	7.37425	9.44635	5.95057	8.59482	8.31547	3.39964	10.207	6.66829	5.63472	6.04571	8.53216	7.82512	8.28041	7.59155	5.89725	7.72578
A106	5.06016	6.01203	5.67393	9.03669	5.92462	3.61962	6.79966	7.03144	8.85825	9.07389	6.23185	6.25341	5.69144	9.13309	11.0946	9.00996	7.93525	5.48635	5.7337	7.71687	9.88618	8.72963	7.40559	5.55186	8.17902	5.37812	5.994	10.6292	7.69179	7.67259	8.21623	5.18083	9.77574	7.38256	8.98906	2.95377	7.31475	8.44666	3.55766	10.4767	6.23911	5.44983	6.94427	7.64538	7.15745	7.09646	6.06249	7.08801	7.86456
A107	8.12495	5.91844	5.54407	8.65391	5.70578	5.72296	8.68263	6.57295	10.0953	10.3458	9.01549	7.3999	6.31654	8.46786	10.4989	9.10251	8.52524	6.44173	4.26674	8.96844	10.8092	8.757	7.81248	5.91657	8.0846	3.81329	8.12241	9.65895	8.27415	8.4502	7.81675	4.19966	10.2895	8.00814	9.15543	6.63283	8.78681	7.93144	3.30347	8.93027	7.15743	7.07196	5.29407	8.2128	7.67891	7.65832	7.54445	6.31888	7.54347
A108	7.25723	5.56912	5.60765	9.24179	5.76974	4.98194	7.88664	6.15878	9.43048	9.1876	7.36728	6.49729	5.68385	9.18935	11.1432	8.6046	7.5823	6.24566	5.22939	8.33286	10.0621	9.05873	7.31932	6.03851	8.17093	4.23248	7.50115	10.1186	7.53708	7.23335	7.51777	4.7257	10.617	7.59776	8.73187	4.66696	8.50994	8.35515	3.77005	11.2649	6.47926	5.09257	6.6029	7.94213	7.47953	7.5859	6.43874	6.10372	7.29309
A109	8.90465	6.22806	5.49688	8.92242	5.89117	4.45361	8.70737	6.30327	9.93022	9.32253	7.8182	7.04938	5.69144	9.42612	11.0341	9.07468	7.95024	6.84388	4.39659	8.60332	10.1475	9.27192	7.18856	6.24874	8.03779	4.25564	7.1279	9.97748	7.90535	8.18816	8.18465	4.11683	10.6328	8.28478	9.46643	6.10986	8.86147	7.96154	4.12378	10.8322	6.38638	4.76346	6.29695	8.21181	7.0013	7.84772	6.9755	6.07627	7.80766
A110	6.60808	5.57947	5.75426	9.26597	6.35164	5.07316	8.20933	5.94244	9.99341	9.99188	7.6608	6.50585	6.2818	8.8015	11.0266	8.60429	8.59175	6.1601	5.26325	7.62971	10.8537	9.31847	7.3204	6.18446	8.364	4.55052	8.27882	9.92188	7.34429	7.76604	7.43541	4.07774	9.9081	7.3139	9.46856	5.44207	8.27426	7.46097	3.9146	9.46872	6.72685	5.54757	6.63743	7.51004	7.11698	8.94856	6.29298	7.66252	7.67086
A111	8.97573	6.45844	6.07669	9.11313	6.0026	6.25564	9.36284	10.5717	10.8171	10.5065	9.83917	7.38828	7.63695	8.50385	10.3807	8.87694	9.25386	5.68563	5.00442	8.26224	11.4778	8.69997	8.93002	6.20609	8.51718	4.20901	7.80803	9.51569	7.55458	8.36379	8.72347	4.81339	11.5927	7.81705	9.28264	6.41979	8.49719	6.80686	3.78474	8.46361	7.68479	6.65139	7.15696	9.13796	8.46972	7.99877	6.83465	7.06071	7.57135
A112	5.37508	5.55518	6.023	9.50214	6.61279	5.55119	8.40341	5.5673	11.5214	11.3984	9.95268	7.37466	8.07578	9.06728	11.0223	10.2572	8.26883	5.61701	4.81344	10.1352	11.3369	9.20509	7.54821	6.82923	8.81719	4.05524	9.79073	9.43866	7.04587	7.96759	8.07394	4.46936	9.20807	7.13817	10.1648	4.37027	6.93447	6.23204	3.5954	8.40308	6.01405	8.00316	6.03988	6.67289	6.24712	9.17208	8.81121	7.5447	8.07318
A113	8.60706	5.98123	5.83701	9.23837	5.78389	6.19957	8.21087	8.39128	9.66712	9.82936	8.10623	6.9119	6.5763	8.89974	11.2514	9.13259	8.12897	7.09627	4.39503	8.71275	9.92531	9.46428	8.65063	6.09028	8.50323	4.91251	7.69647	9.99757	7.87678	7.61842	8.42975	3.72621	10.915	7.91994	8.46157	4.26806	8.78681	7.90801	3.72812	10.7872	6.60231	5.44452	6.51863	8.50035	7.87956	7.79702	6.25499	6.61075	7.7805
A114	6.80944	6.0008	5.20044	9.40145	5.89028	4.99454	9.2697	5.1218	10.8401	10.4449	8.89081	6.87086	6.29269	8.41557	10.565	8.30874	8.71876	5.99135	5.81972	6.96632	11.3254	9.40528	7.45652	6.34178	8.86168	4.55671	8.51164	10.2589	7.38271	8.25234	7.81909	5.00179	10.7465	7.23114	9.61121	6.0848	8.80528	6.67429	3.71319	9.15564	7.01402	5.04588	7.12957	7.51163	7.9616	7.56614	6.77091	8.42162	7.78911
A115	6.53123	5.53448	4.76363	9.42058	5.77587	4.91704	8.73376	6.78657	10.2603	10.5584	8.11306	6.77348	6.80606	8.73849	10.9471	8.20499	8.82985	6.60713	4.85041	7.93071	10.9158	9.28852	7.59489	5.88965	7.85003	4.73359	8.1618	9.84258	7.28852	7.97416	7.28133	3.58504	9.82911	7.394	9.81743	4.86992	8.76053	7.79748	3.44477	10.1035	6.75381	5.51738	7.1125	7.35045	7.48894	8.55976	6.18421	6.84588	7.78911
A116	7.98315	5.34078	4.39894	8.79307	5.64329	5.31644	8.50709	5.8487	9.53255	9.42767	7.35744	7.09781	4.96367	9.24164	11.1546	8.39571	8.39741	6.85928	4.59816	8.56664	10.2086	9.00797	7.50516	6.13371	7.94506	4.83923	7.06771	10.1278	7.66198	7.73725	8.09771	3.49826	10.5588	7.89054	9.29421	4.61958	9.04023	8.29459	3.5441	11.3316	7.14355	5.17023	4.94233	7.81274	7.44284	6.86394	7.15406	5.68651	7.51558
A117	6.35522	4.72108	4.84097	9.02395	5.84524	4.53936	7.54466	5.29462	9.24363	8.50153	6.75765	6.10964	5.83824	8.71826	10.9245	7.88256	7.68638	5.67359	4.08238	8.15781	9.83695	8.72385	7.04452	5.87816	8.00476	4.11132	6.36565	10.105	7.26071	7.47734	7.05947	3.46742	10.7403	7.44835	8.53567	4.74893	8.07585	8.03075	3.5354	11.3219	5.77732	5.10457	6.04258	7.63547	7.93609	7.00736	5.71986	5.83052	7.64571
A118	8.54308	5.59734	6.2344	9.10153	6.39447	6.28067	9.23545	8.58062	10.5463	10.09	8.88124	7.93323	6.79992	8.53462	11.1266	8.64256	8.90955	6.36582	5.23656	8.3008	10.9455	9.25316	8.56512	6.33	8.27255	5.09103	7.87395	9.84255	7.92976	8.40282	8.04555	3.95539	11.0536	7.65533	9.11706	5.79107	8.94686	7.55993	4.12622	9.9867	7.50021	6.44774	6.31776	8.71894	7.48369	8.41622	7.18477	7.09419	7.84773
A119	8.10604	5.70496	4.67857	8.98789	6.09633	5.54073	10.9317	6.26476	11.4778	11.1836	9.87126	8.07381	8.16727	8.77377	10.7677	8.78671	9.68847	7.03984	4.36296	8.66404	12.237	9.08783	7.39341	5.90209	8.71254	5.65997	8.63962	9.41149	8.19898	9.21717	7.97	4.84846	10.22	7.86114	10.3697	8.24131	8.7144	7.77916	3.86967	9.22192	6.56068	5.88338	6.71404	8.03777	6.98252	11.0376	7.65092	8.10657	7.93387
A120	6.79638	5.42568	5.02475	9.02526	6.12529	5.76182	8.39968	5.61213	10.2051	9.33562	7.56616	6.8302	5.91924	8.69353	11.0241	8.24952	8.16017	6.95012	4.95308	8.32702	10.2988	8.94863	7.12827	5.89419	8.21433	4.76155	6.47591	9.89472	7.40706	8.18816	7.10051	4.69283	10.0614	7.40728	9.48006	5.70629	8.99795	7.39924	4.42904	10.2554	7.17185	4.62046	6.15455	7.31969	6.54402	7.83634	6.28761	6.99099	7.9556
A121	7.64284	6.14449	6.05006	9.14096	6.54937	5.61082	9.24216	6.28017	10.1565	9.59982	7.90299	7.1559	5.86198	8.6838	11.0686	8.75663	8.93429	6.47559	6.0949	8.70057	10.4692	9.33879	7.92424	6.04685	8.04274	5.11769	7.49365	10.0757	7.49014	8.10453	8.32758	4.00678	11.0019	8.00814	9.44455	7.31457	8.76267	7.45115	4.13861	10.4469	7.54601	5.72795	5.68488	7.92525	7.52547	9.2723	7.11857	6.9391	7.5853
A122	7.98315	5.05194	5.2245	8.90439	5.64329	6.1435	9.80169	6.05673	11.1964	10.9196	9.45407	7.74848	7.63695	8.19794	10.6279	8.10999	9.39447	6.47559	5.75279	8.60316	11.3078	8.95093	7.65416	5.61257	7.9032	4.56076	7.71676	9.95849	8.09158	8.95792	7.68904	4.2172	10.8803	7.39075	9.15543	5.81262	9.1609	7.20515	3.75643	8.49278	7.68479	6.79768	6.28414	8.60037	8.87103	8.12486	7.61543	7.01207	7.82233
[truncated: 146 more columns]
