# Supplementary material for: Comprehensive molecular characterization of treatment-free remission and molecular relapse in chronic myeloid leukemia patients: the EURO-SKI Biomarker Study
Source: Leukemia. 2026 Jun 18;40(8):1698–707. doi: 10.1038/s41375-026-03001-5 (PMC13421316; doi:10.1038/s41375-026-03001-5)
Supplement: Supplementary file 3 — Table S2 [file 41375_2026_3001_MOESM3_ESM.xlsx]

## Sheet: Tabelle1
ID	ALAS2	TGFBR3	FLT3	FCRL6	KIR3DL1	BCL2L1	CD3G	DSC2	ZAP70	GZMK	IL4R	MIR24-2	CTNNB1	ITGAL	IL1RN	HIF1A	Relapse Event	Relapse Month
B1	4.35	283.44	49.02	54.55	607.59	256.95	238.77	262.09	627.75	248.25	958.62	442.35	1906.57	1281.19	3444.72	5250.88	Censored	37.0924
B2	1.44	232.84	114.73	138.36	408.32	357.7	674.9	698.53	678.28	776.14	1312.69	1302.56	1933.6	2267.68	11196.7	7160.73	Censored	41.5934
B3	90.04	383.67	86.13	168.34	461.97	360.18	352.35	1475.94	368.01	685.12	1025.72	1436.79	2654.34	1581.64	4948.51	8107.88	Censored	37.3552
B4	14.67	641.99	81.33	610.66	579.33	406.66	1015.32	327.33	949.99	504	1643.32	428.66	1078.66	3059.3	1260.65	3405.3	Censored	35.8439
B5	23.68	640.73	46.64	588.35	496.51	500.1	925.58	688.09	1037.51	592.66	1513.22	391.76	1054.73	3108.24	2004.71	2029.11	Censored	36.731
B6	22.93	288.31	155.62	334.18	435.74	511.1	570.07	856.75	496.36	440.66	1177.82	1344.91	1032.03	2657.06	3443.37	3220.58	Censored	37.4209
B7	13.58	863.01	53.29	981.08	623.75	509.87	1129.44	997.79	1073.02	1421.99	953.91	597.63	1069.89	3926.39	1156.6	2731.13	Censored	36.7639
B8	20.71	440.92	58.2	431.06	730.93	299.87	1005.15	161.77	939.06	455.72	968.65	455.72	874.94	2367.37	778.27	1467.77	Censored	36.6982
B9	45.17	224.58	82.81	299.86	351.3	410.26	469.23	509.38	700.08	959.79	1096.55	1203.19	2122.84	3431.42	3658.51	4120.21	Censored	35.1211
B10	15.16	503.64	37.06	256.03	404.26	343.62	468.26	547.43	872.52	513.74	899.47	951.69	2688.3	2122.34	4472.08	6542.21	Censored	35.6468
B11	9.7	501.87	47.14	453.35	454.74	288.37	621.1	217.66	888.68	586.44	917.79	727.86	1221.41	2785.26	1498.69	3701.67	Censored	35.8768
B12	5.6	1576.09	52.29	1417.98	559.6	474.32	1949.57	484.28	1716.14	699.03	824.77	379.7	1579.2	4008.69	1497.66	3652.64	Censored	36.0739
B13	21.43	378.1	79.6	292.38	205.12	335.24	759.26	440.86	916.93	641.39	895.5	1070.01	2587	2418.62	1486.38	3992.25	Censored	37.9138
B14	15.22	328.04	55.8	249.42	263.79	403.29	1039.09	505.59	653.55	568.16	1383.2	615.51	1113.49	2595.61	2376.63	5059.33	Censored	36.7967
B15	44.54	256.12	1.94	200.44	222.71	311.8	311.8	445.42	701.54	322.93	1436.49	1770.56	2694.82	1146.97	15066.5	10345	Censored	35.6468
B16	3.4	394.59	100.85	257.36	716.43	326.25	700.45	1503.4	671.79	529.61	1166.68	807.91	1433.41	2333.35	3058.6	4674.42	Censored	36.3039
B17	10.1	366.62	54.85	366.62	284.35	440.23	710.15	942.53	792.42	268.47	1389.99	1681.55	2048.17	3656.11	3156.7	5721.6	Censored	36.3368
B18	203.74	267.02	54.02	447.6	771.73	654.42	375.06	730.05	736.23	253.13	1165.31	672.94	1436.95	4034.58	1526.47	1739.47	Censored	36.1068
B19	7.38	196.77	135.28	59.03	408.3	248.42	447.65	295.15	526.36	339.43	880.54	1188	3185.21	2171.84	3428.71	11240.5	Censored	32.7885
B20	23.87	718.28	53.21	300.14	931.79	334.24	598.23	962.49	1048.44	972.04	1057.3	656.21	2423.61	2796.74	7569.62	9623.52	Censored	36.3368
B21	43.75	186.82	29.56	157.26	132.43	353.54	1022.77	673.96	739	533.26	1805.51	355.9	1015.68	2728.96	1513.46	1697.92	Censored	35.154
B22	62.73	489.26	52.27	466.26	359.63	790.35	878.16	1041.25	1340.24	579.17	1488.69	416.08	1283.79	2803.84	1160.43	3487.56	Censored	35.614
B23	155.22	296.33	58.79	361	1198.24	682.02	948.95	304.56	1018.32	732.58	1346.4	714.94	1224.11	3530.03	1914.35	2574.03	Censored	34.9569
B24	9.54	493.7	41.34	115.28	698.01	222.6	732.99	391.14	639.98	866.55	736.97	550.14	1736.29	1800.68	3381.95	4488.59	Censored	38.6694
B25	16.77	328.62	53.65	191.14	174.37	345.39	1093.16	409.1	861.79	1435.2	1052.93	704.19	2172.92	1770.52	4573.85	5791.09	Censored	35.6797
B26	37.9	360.81	112.9	293.7	440.55	524.24	803.72	1219.01	860.57	651.35	1453.49	2012.46	2156.94	3533.06	3446.22	11369	Censored	35.8439
B27	28.26	702.81	63.81	496.8	819.49	489.5	964.42	907.91	1113.92	1220.57	814.93	1433.87	1597.04	3148.5	4326.23	4503.98	Censored	36.8296
B28	7.28	219.47	63.45	159.14	519.03	374.45	489.9	243.39	386.93	335.96	945.48	924.68	1860.81	2265.42	4142.87	3290.99	Censored	35.8439
B29	7.45	152.72	40.35	137.2	50.91	404.14	460.64	1617.82	358.83	399.18	2023.2	585.42	1110.62	1738.88	2608	3946.46	Censored	36.0739
B30	10.05	366.1	147.57	240.51	187.13	358.57	729.06	619.17	903.64	270.02	998.46	314.61	1286.69	2879.83	901.75	3692.42	Censored	35.9425
B31	6.77	320.86	104.98	408.07	480.87	429.23	572.73	409.33	926.61	361.92	964.29	239.17	1354.15	2916.56	745.44	1791.85	Censored	35.8439
B32	28.47	277.57	92.52	398.55	640.53	597.83	455.49	1195.67	782.88	298.92	1024.86	462.61	1288.19	4056.72	1259.72	2227.64	Censored	35.5811
B33	39.06	585.21	18.47	837.33	656.23	551.12	882.78	256.38	1659.75	177.55	1121.41	208.8	1253.51	4416.76	882.07	629.24	Censored	36.1068
B34	17.65	106.68	143.58	133.96	71.39	380.21	333.68	916.03	308.02	155.61	1785.54	268.71	1333.94	2187.4	1450.25	2623.76	Censored	23.655
B35	5.46	401.44	51.89	203.45	393.24	330.43	662.23	322.24	913.47	324.97	1298.52	1230.25	1787.35	2606.61	6291.9	6566.35	Censored	36.4353
B36	14.06	419.71	45.43	437.02	389.42	526.8	454.32	180.65	1480.88	506.25	868.62	136.3	1049.27	4000.21	497.59	778.84	Censored	36.0739
B37	24.44	1105.41	126.75	1027.55	1261.13	542.29	449.04	871.83	1628.69	391.1	1173.31	459	1273.8	3987.08	1658.57	3907.41	Censored	36.0739
B38	11.46	362.75	59.19	316.93	325.52	398.07	1141.71	626.22	1067.25	906.88	1542.65	215.74	1480.6	2746.41	1587.52	3720.11	Censored	36.961
B39	46.87	311.57	123.56	243.93	284.41	312.64	864.42	660.96	581.07	230.09	857.5	613.03	3319.2	2507.51	1989.29	8115.32	Censored	36.3368
B40	5.6	1252.88	122.3	598.43	1174.46	229.66	787.95	251.14	1941.87	593.76	1119.37	525.61	1528.29	4445.75	1141.78	3732.49	Censored	36.7639
B41	15.75	349.2	91.7	300.1	307.51	469.61	308.44	2168.35	491.84	253.79	819.73	687.28	1396.78	2662.96	1548.69	6467.99	Censored	35.7125
B42	20.71	744.46	62.12	365.5	392.42	295.09	918.41	341.69	732.04	817.98	817.98	965.01	1777.81	2811.15	1786.09	5189.49	Censored	37.2567
B43	5.47	629.53	61.58	366.77	213.49	232.65	781.44	648.69	973.04	1086.63	936.09	659.64	1464.34	2189.67	6136.56	5647.99	Censored	36.3039
B44	5.13	533.85	59.03	277.19	256.66	377.29	690.41	903.44	718.64	497.92	1380.82	3713.84	3662.51	3056.8	9511.75	18738.6	Censored	35.5811
B45	18.58	235.3	85.8	161.88	261.84	338.8	1030.54	405.14	563.48	556.4	1140.23	709.44	952.7	2210.58	1559.52	3431.3	Censored	35.1211
B46	5.03	361.6	90.51	431.67	619.77	418.33	809.13	1065.63	752.4	854.59	1057.7	802.87	1033.93	2880.32	1725.02	4089	Censored	34.7269
B47	11.77	207.96	90.25	119.67	128.5	246.21	613.08	664.09	486.54	158.91	1732.32	926.98	1356.63	1914.78	2695.6	5984.65	Censored	5.91376
B48	5.11	556.59	37.98	263.69	328.7	357.18	651.55	1596.73	680.04	1107.34	2290.65	908.66	1420.7	2436.73	3241.67	6505.99	Censored	35.7454
B49	18.51	556.9	69.82	286.02	270.88	315.47	795.81	456.79	639.34	486.24	1555.46	855.54	2252.85	2323.51	5897.1	7815.98	Censored	39.3265
B50	12.52	363.15	87.66	260.69	593.11	380.23	603.35	841.28	494.07	618.15	894.78	332.41	1156.62	2002.45	1688.25	3699.8	Compet. risk	1.60986
B51	3.35	339.02	90.45	219.76	682.73	414.73	399.99	1480.7	662.63	183.58	1157.76	1493.43	1695.1	2256.56	3065.92	6349.59	Compet. risk	29.5031
B52	3.24	251.6	61.55	73.43	1121.96	254.84	193.29	434.1	478.37	118.78	1249.38	604.71	1832.5	1357.37	4689.77	6351.65	Event	17.6756
B53	4.15	521.63	48.43	182.64	1937.09	233.83	352.14	83.02	779.68	206.16	489.12	260.12	1602.94	1607.79	2200.67	3077.9	Event	4.96099
B54	43.84	111.53	19.23	42.3	88.45	316.12	203.05	311.5	289.97	196.9	916.05	875.29	2583.56	1216.79	4941.75	5147.12	Event	4.17248
B55	5.56	929	43.11	531.25	340.73	296.92	1544.39	327.51	1404.62	1351.08	890.75	353.24	1442.17	2918.42	555.59	4423.17	Event	34.9569
B56	10.62	429.21	56.87	155.46	161.52	361.72	706	781.08	928.95	404.19	1609.17	874.35	1972.41	1955.72	2739.83	8594.11	Event	3.44969
B57	25.56	715.74	61.35	479.29	310.58	466.51	1423.82	768.15	865.28	990.54	1522.23	623.72	1412.32	3339.71	3522.48	4252.28	Event	7.06366
B58	6.93	321.44	57.57	407.26	544.26	385.41	722.3	224.95	534.66	260.67	423.25	852.37	1542.69	3172.27	5214.43	1705.27	Event	4.79671
B59	28.9	143.95	74.48	173.96	265.67	516.89	584.14	679.74	511.89	327.36	2225.41	459.09	1425.06	2561.67	2224.85	2376.58	Event	2.03696
B60	16.46	262.54	101.23	130.86	684.75	270.77	530.03	272.42	511.92	336.62	948.94	730.84	1567.03	1974.43	3492.08	6147.16	Event	4.79671
B61	387.03	124.58	413.64	104.02	382.19	655.54	274.55	2359.69	313.25	106.43	3059.98	2151.66	1328.01	2651.17	10112.4	6704.13	Event	3.02259
B62	19.12	578.23	59.26	531.4	466.41	474.05	938.55	555.29	790.41	596.39	1497.67	871.65	993.99	2952.33	2331.09	2851.02	Event	2.03696
B63	16.64	337.83	108.77	374.94	735.79	364.7	667.97	825.37	857.36	624.47	1471.59	463.23	1160.64	3050.67	1289.88	2069.18	Event	10.4148
B64	14.47	403.4	62.13	539.56	262.12	422.12	1044.24	572.76	905.52	475.74	1748.9	416.16	1049.34	3595.68	1473.16	2630.59	Event	18.1684
B65	19.87	297.24	72.59	100.1	226.18	435.55	757.25	647.98	574.62	552.46	2320.65	830.6	1265.39	2293.14	1968.39	4629.07	Event	7.52361
B66	8.05	538.32	64.36	282.32	1085.41	392.77	566.11	1963.11	540.51	452.01	1444.54	723.37	1237.55	3009.03	1982.12	5105.98	Event	4.6653
B67	4.03	338.05	74.13	166.8	293.57	309.88	536.73	1935.64	533.02	370.67	1579.05	1131.28	1799.23	2708.85	3116.59	9764.92	Event	1.90554
B68	58.04	510.98	48.71	264.3	405.26	329.6	980.51	424.96	896.55	1129.76	1341.2	566.95	1725.73	2708.31	1992.11	4570.86	Event	5.91376
B69	28.84	393.79	49.72	418.65	261.53	347.05	860.17	1404.12	632.45	678.19	1864.53	438.54	1194.29	3071.75	2756.52	5478.24	Event	5.02669
B70	5.94	1539.27	62.37	1170.23	747.73	317.8	713.57	58.66	2625.59	591.06	755.9	371.27	1494.72	4864.33	210.14	3015.42	Event	5.0924
B71	411.66	49.29	43.96	145.21	201.17	563.53	70.61	38.63	219.82	77.27	680.77	169.19	499.58	1841.14	1053.79	644.8	Event	6.20945
B72	18.8	340.88	114.44	555.06	352.33	423.45	726.72	528.08	791.3	575.49	1863	734.9	1182.87	3046.68	1803.32	3904.2	Event	8.93634
B73	4.3	368.88	33.34	350.59	670	376.41	1116.31	447.38	619.46	930.26	1679.84	738.83	1334.62	2977.9	2848.85	2538.05	Event	2.92402
B74	10.27	395.25	33.37	151.43	384.98	331.09	513.31	356.75	764.84	436.32	998.39	1524.54	2469.03	1752.96	8025.65	10017.3	Event	1.9384
B75	63.47	163.95	54.65	243.29	855.03	453.08	558.85	317.33	729.86	144.56	2055.59	1177.65	1487.93	3587.59	4416.18	2046.78	Event	4.04107
B76	3.97	387.29	53.63	335.65	196.63	375.38	1561.09	117.18	999.02	1320.77	967.24	784.52	947.38	2425.05	869.92	1676.28	Event	2.23409
B77	11.01	352.39	58.73	304.67	822.24	418.46	367.07	253.28	616.68	381.75	972.74	491.88	994.76	3681.73	1765.61	1780.3	Event	2.98973
B78	12.01	220.22	20.02	40.04	120.12	266.27	434.44	22.02	1295.31	58.06	1475.49	188.19	3203.23	604.61	1319.33	9017.1	Event	5.02669
B79	4.55	805.47	63.75	290.88	1032.6	444	544.19	764.48	1069.6	744.56	1178.32	872.64	1505.63	2681.67	2564.41	5492.56	Event	3.8768
B80	9.15	545.89	61.9	489.61	334.85	342.59	1101.63	320.08	1015.1	704.87	1059.42	1311.26	1465.32	2931.34	1862.78	5183.84	Event	3.71253
B81	15.29	602.87	70.74	451.2	297.61	509.83	785.14	661.5	1248.44	958.48	1591.94	1231.24	1610.42	3366.14	2574.63	5203.43	Event	9.59343
B82	56.32	442.86	58.02	791.01	1342.24	568.3	777.35	299.51	1175.84	417.26	1300.43	246.6	1104.17	5263.99	1336.26	1168.16	Event	10.9733
B83	50.88	663.58	49.82	581.96	351.93	500.34	1227.52	734.61	1237.06	484.44	1639.88	798.21	1298.55	3108.03	1947.29	3284	Event	17.6756
B84	9.4	274.53	55.71	168.48	138.27	302.06	473.89	455.77	718.22	671.23	909.52	1392.14	3598.49	1866.7	9124.08	12632.6	Event	3.41684
B85	6.08	830.78	35.46	293.81	374.86	363.72	1558.21	654.49	1090.14	1886.47	1382.94	589.65	1133.71	2910.76	2522.72	3716.2	Event	2.16838
B86	3.78	559.68	51.01	268.12	563.82	294.31	504.54	503.16	1006.32	730.62	902.93	645.15	1619.76	2484.79	2060.89	4292.72	Event	2.49692
B87	33.89	564.83	73.43	485.76	960.22	621.32	350.2	982.81	1174.85	271.12	1140.96	587.43	1124.02	3626.23	1581.53	4473.48	Event	5.68378
B88	27.08	674.91	95.82	612.42	916.54	437.44	972.79	1245.67	933.21	968.62	920.71	504.1	993.62	3135	1464.39	3545.36	Event	2.75975
B89	25.46	288.14	82.16	227.97	274.26	329.8	1056.53	560.09	811.2	531.16	904.94	299.72	1115.55	2547.01	585.55	3338.54	Event	33.9713
B90	9.75	492.7	59.15	438.75	1169.35	466.7	686.4	968.5	1379.3	464.1	1481.35	1182.35	1568.44	3450.84	2172.94	5443.08	Event	1.87269
B91	8.11	368.99	41.56	92.59	996.47	252.75	308.17	236.19	767.04	364.6	592.34	471.71	1767.57	1630.38	1649.64	5691.96	Event	3.64682
B92	2.98	194.08	55.59	318.91	382.3	417.41	733.4	339.39	621.24	1553.6	955.76	447.65	766.56	2649.8	1382.93	1277.6	Event	3.02259
B93	175.36	146.92	71.77	215.31	102.91	576.19	527.44	510.51	468.53	785.4	1009.51	236.97	1261.38	3842.38	2396.83	2826.1	Event	3.05544
B94	19.57	307.6	61.52	369.13	799.77	419.46	945.19	322.99	989.93	378.91	1037.47	335.57	1307.32	2960	1630.31	2568.5	Event	4.79671
B95	18.57	511.84	82.56	388.01	418.97	398.33	831.74	864.77	1151.64	280.69	1017.49	363.24	1380.73	2718.13	893.66	3073.11	Event	15.8686
B96	13.66	237.42	40.99	88.82	247.67	339.91	1012.9	929.2	640.53	534.63	1928.43	1579.98	2287.13	3395.68	4239.48	11087.2	Event	3.154
B97	28.65	643.65	77.29	694.28	634.98	631.65	885.51	426.43	1370.58	832.87	964.14	231.87	1382.57	4032.44	1032.1	2516.61	Event	2.79261
B98	15.25	225.41	96.6	167.78	322.01	394.88	852.48	698.25	545.72	628.76	1340.57	1045.68	1520.22	2765.88	3836.99	5945.3	Event	1.97125
B99	41.01	240.92	29.47	258.86	180.69	530.53	547.19	785.54	1235.34	363.94	1705.64	374.19	1318.64	4241.68	1290.44	1278.91	Event	10.809
B100	17.75	325.45	60.02	204.57	397.3	433.65	480.98	350.8	650.89	241.76	1274.73	302.62	1131.03	3674.57	1048.19	1855.46	Event	3.90965
B101	158.58	134.56	72.08	197.03	456.53	692.01	293.14	600.7	768.9	254.7	2465.28	302.75	1686.77	7078.66	2128.88	2580.61	Event	4.99384
B102	61.79	392.26	76.57	577.64	951.1	569.58	763.03	368.08	949.75	1018.27	714.67	255.24	1062.6	2877.47	707.95	2542.98	Event	9.62628
B103	4.15	221.22	99.55	92.64	138.27	276.53	666.44	1605.26	528.17	365.02	1143.45	909.79	2132.05	2314.56	4985.84	9721.43	Event	4.07392
B104	6.32	572.38	73.74	378.55	487.4	326.58	698.1	474.76	717.06	431.92	1026.78	737.43	1806.35	2556.42	4970.97	7374.28	Event	5.02669
B105	3.55	681.63	96.59	478.34	477.42	304.48	1381.66	270.45	1147.09	571.25	814.1	925.4	1926.24	2737.57	1430.42	5552.41	Event	2.10267
B106	12.96	664.53	89.38	367.06	334.31	300.88	691.14	631.78	933.35	756.64	1121.65	1376.14	1648.37	2484.15	3098.88	5623.97	Event	5.19097
B107	23.06	418.36	84.57	547.13	673.35	412.59	1156.41	684.24	908.47	677.83	704.74	299.83	1125.66	2954.78	1180.76	3646.71	Event	1.83984
B108	5.45	308.69	43.58	161.61	366.79	241.5	633.71	624.63	542.92	312.32	704.53	916.98	2484.01	2119.03	6644	5240.39	Event	6.01232
B109	3.47	838.41	67.7	571.09	480.82	354.11	1015.46	604.07	1027.61	716.9	1157.8	584.97	1768.81	3456.04	1834.77	3681.69	Event	3.05544
B110	3.32	215.67	46.45	79.63	358.34	368.29	398.16	474.47	703.41	202.4	627.1	889.22	3152.07	1141.38	15438.5	8430.96	Event	1.87269
B111	2.46	224.07	70.61	101.68	444.38	305.04	624.21	1505.44	674.1	267.38	1258.77	772.02	1750.22	2034.55	2260.51	5456.86	Event	3.94251
B112	7.15	362.49	40.54	152.63	262.33	362.49	250.4	965.84	806.06	326.72	1271.09	2592.26	3448.4	1678.89	22920.2	16459.8	Event	3.71253
B113	12.88	213.19	31.48	279.01	280.44	525.11	314.78	416.36	462.15	82.99	2259.24	834.16	1000.13	3967.62	2528.23	1619.67	Event	4.99384
B114	12.49	248.85	61.43	267.59	711.15	425.86	636.19	609.11	773.63	336.31	1386.91	560.18	1102.65	2092.86	1369.21	3804.63	Event	14.3573
B115	6.19	496.74	109.6	244.83	569.22	243.07	832.61	296.1	810.52	433.98	782.23	418.96	1484.03	2229.14	1168.49	5654.17	Event	2.10267
B116	29.45	258.52	55.63	193.07	277.07	489.77	903.19	313.06	425.42	211.62	1175.89	513.77	1010.09	2907.01	2175.08	2847.01	Event	4.79671
B117	6.47	733.31	75.66	475.94	663.47	286.47	1217.66	194	1387.73	635.67	741.07	737.84	1692.96	2896.39	838.07	4383.71	Event	3.71253
B118	13.08	389.59	24.09	132.85	718.61	278.77	304.24	355.17	940.93	327.64	631.19	1053.13	1924.54	1344.98	3526.95	6801.29	Event	2.03696

## Sheet: Sheet1
1.83984	4.07392
1.87269	6.21876
1.87269
1.90554
1.9384
1.97125
2.03696
2.03696
2.03696
2.10267
2.10267
2.16838
2.23409
2.49692
2.75975
2.79261
2.92402
2.98973
3.02259
3.02259
3.05544
3.05544
3.154
3.41684
3.44969
3.64682
3.71253
3.71253
3.71253
3.8768
3.90965
3.94251
4.04107
4.07392
4.17248
4.6653
4.79671
4.79671
4.79671
4.79671
4.96099
4.99384
4.99384
5.02669
5.02669
5.02669
5.0924
5.19097
5.68378
5.91376
6.01232
6.20945
7.06366
7.52361
8.93634
9.59343
9.62628
10.4148
10.809
10.9733
14.3573
15.8686
17.6756
17.6756
18.1684
33.9713
34.9569
